# Supplementary material for: Skull base reconstruction: A question of flow? A critical analysis of 521 endoscopic endonasal surgeries
Source: PLoS One. 2021 Mar 15;16(3):e0245119. doi: 10.1371/journal.pone.0245119 (PMC7959384; doi:10.1371/journal.pone.0245119)
Supplement: S1 File — (XLSX) [file pone.0245119.s001.xlsx]

## Sheet: Dataset reconstruction
Patient Number	Sex	Tumor	Type of approach	Anatomical site of approach	Intra-op CSF leak	Flow	Reconstruction type	NSF	Free Graft Mucosa	I dural layer Inlay	II dural layers Onlay	III dural layers Outlay	Fat	Post-operative CSF leak	ASA	LD	Extent of resection	Medical complications	Lenght of stay	Second Surgery?	Adjuvant therapies	Diametro Maggiore Lesione	Diametro Minore Lesione
1	Male	2	1	3	0	0	2	0	No	Other	Other	None	0	0	2	0	GTR	0	7	0	0	28	18
2	Female	2	1	3	0	0	1	0					0	0	1	0	GTR	0	14	0	0	20
3	Female	2	1	3	0	0	1	0					0	0	1	0	GTR	0	5	0	0	20
4	Male	2	1	3	0	0	1	0					0	0	1	0	GTR	0	13	0	0	25	14
5	Male	2	1	3	0	0	1	0					0	0	1	0	GTR	0	2	0	0	25	20
6	Male	2	1	3	1	1	2	0	No	Other	Other	None	0	0	1	0	GTR	0	4	0	0	15
7	Female	2	1	3	1	1	2	0	No	ITT	Other	Other	1	0	1	0	GTR	0	8	0	0
8	Female	2	1	3	0	0	3	1	No	Other			0	0	1	0	STR	0	6	1	0	50
9	Male	7	2	1	0	0	1	0					0	0	3	0	STR	0	6	0	0
10	Female	2	1	3	0	0	1	0					0	0	1	0	GTR	0	6	0	0	18
11	Female	2	1	3	0	0	2	0	Inferior Turbinate	None	Other	None	0	0	1	0	GTR	0	4	0	0
12	Male	2	1	3	0	0	3	1	No				0	0	1	0	STR	0	6	1	0	25
13	Male	7	1	3	0	0	1	0					0	0	1	0	GTR	0	4	0	0
14	Male	7	2	2	0	0	3	1	No				0	0	1	0	GTR	0	7	0	0
15	Female	7	2	1	0	0	1	0					0	0	1	0	Biopsy	0	3	0	0	27
16	Male	6	2	2	0	0	3	1	No				0	0	1	0	STR	0	5	0	0
17	Male	2	1	3	1	1	2	0	No	Duragen	Duragen	None	1	0	1	0	STR	0	12	0	0	50	40
18	Male	2	1	3	0	0	3	1	No	Other	Other		0	0	2	0	STR	0		0	0	55	45
19	Male	7	2	1	1	2	3	1	No	Other	Other		0	0	1	0	STR	Meningitidis		0	0
20	Male	2	1	3	0	0	1	0					0	0	1	0	GTR	0	7	0	0	25
21	Female	3	2	1	1	2	3	1	No	ITT	ITT,\nOther		0	0	1	0	GTR	0	6	0	0	10
22	Female	4	2	2	0	0	3	1	No	Other	Other		0	0	2	1	STR	0	4	0	0
23	Male	2	1	3	1	1	2	0	No	Redura	Redura	None	1	0	1	0	GTR	0	3	0	0	38	20
24	Female	2	1	3	0	0	1	0					0	0	1	0	STR	0	7	0	0
25	Male	7	1	2	0	0	1	0					0	0	1	0	Biopsy	0	3	0	0
26	Male	4	1	3	0	0	3	1	Middle Turbinate	Other			0	0	1	0	STR	0	5	1	1	50
27	Female	5	1	1	0	0	3	1	No				0	0	1	0	GTR	0	3	1	0
28	Male	7	2	2	0	0	3	2	No				0	0	1	0	Biopsy	0	3	0	0
29	Male	5	2	1	1	2	3	1	No	None	ITT		0	0	1	0	GTR	0	4	0	0	20
30	Male	2	1	3	1	1	2	0	No	Other	Other	None	1	0	2	0	STR	0	6	0	0	32	20
31	Male	2	1	3	0	0	2	0	Inferior Turbinate	None	Redura	None	0	0	1	0	GTR	0	5	0	0	40
32	Male	2	1	3	0	0	3	1	No				0	0	1	0	GTR	0	4	0	0	25
33	Male	2	1	3	0	0	3	1	No	Other			0	0	1	0	GTR	0	4	0	0
34	Male	3	2	1	1	2	3	1	No	ITT			1	0	1	0	STR	0	8	1	0
35	Male	2	1	3	1	1	2	0	No	Other	Other	None	1	0	1	0	GTR	0	4	0	0	25
36	Male	2	1	3	0	0	1	0					0	0	1	0	GTR	0	6	0	0	30
37	Female	2	1	3	0	0	3	1	No	Other			0	0	1	0	GTR	Systemic	9	0	0	20	18
38	Male	2	1	3	0	0	1	0					0	0	1	0	GTR	0	4	0	0	13	10
39	Female	1	1	3	0	0	1	0					0	0	1	0	GTR	0	3	0	0	4
40	Male	7	1	1	0	0	1	0					0	0	1	0	STR	0	7	0	0
41	Female	7	2	1	0	0	1	0					0	0	1	0	GTR	0	5	0	0
42	Female	1	2	1	1	2	3	1	No	Other	ITT		0	0	1	1	GTR	0	9	0	0	36
43	Female	2	1	3	1	1	3	1	No	Other			0	0	1	0	GTR	0	5	1	0	9
44	Female	2	1	3	1	1	3	1	No	Other			0	0	1	0	GTR	0	5	0	0
45	Male	2	1	3	0	0	1	0					0	0	1	0	GTR	0	3	0	0
46	Male	2	1	3	0	0	1	0					0	0	1	0	STR	0	3	0	0	22
47	Male	2	1	3	0	0	1	0					0	0	1	0	GTR	0	8	0	0
48	Male	2	1	3	0	0	1	0					0	0	1	0	GTR	0	8	0	0	30
49	Male	7	2	1	1	2	3	1	No	Adherus	ITT		0	1	1	1	GTR	Meningitidis	15	0	0	20
50	Female	2	1	3	1	2	3	1	No	None	None	None	0	1	1	0	GTR	0	7	0	0	22
51	Female	2	1	3	0	0	1	0					0	0	1	0	GTR	0	4	0	0
52	Female	2	1	3	0	0	3	1	No				1	0	1	0	GTR	0	3	0	0	32	25
53	Male	7	2	2	0	0	1	0					0	0	1	0	Biopsy	0	48	0	0
54	Male	4	2	2	0	0	3	1	No	Other			0	0	1	0	STR	0	4	0	0	40
55	Male	2	1	3	0	0	3	1	No	Other			0	0	1	0	GTR	0	3	0	0	50	40
56	Female	3	2	1	1	2	3	1	No	Other	Other	None	1	0	2	0	STR	Systemic		0	0	36	28
57	Female	2	1	3	1	1	2	0	No	Other			1	0	1	0	STR	0	4	0	0	12
58	Female	2	1	3	0	0	1	0					0	0	1	0	GTR	0	3	0	0	16	14
59	Male	2	1	3	1	1	2	0	No	Onlay	Onlay	None	1	0	1	0	GTR	0	5	0	0	35	25
60	Male	2	1	3	0	0	1	0					0	0	1	0	GTR	0	3	0	0
61	Male	4	2	2	1	2	3	1	No	ITT			1	0	1	1	GTR	0	7	0	0
62	Male	7	1	1	0	0	1	0					0	0	1	0	Biopsy	0	2	0	0	21	15
63	Female	1	1	3	0	0	1	0					0	0	1	0	GTR	0	3	0	0	3
64	Female	2	1	3	0	0	1	0					0	0	2	0	GTR	0	4	0	0	26
65	Male	2	1	3	0	0	1	0					0	0	4	0	GTR	0	3	0	0
66	Male	4	2	2	1	2	3	1	No	None	None	None	0	1	1	1	STR	0	5	0	0
67	Male	2	1	3	0	0	3	1	No	Other		Redura	0	0	1	0	GTR	0	6	0	0	33	21
68	Female	7	1	1	0	0	1	0					0	0	1	0	GTR	0	2	0	0
69	Male	4	2	2	1	2	3	1	No				0	0	1	0	GTR	0	7	1	1
70	Male	2	1	3	0	0	1	0					0	0	1	0	GTR	0	7	1	0	35
71	Male	4	2	2	1	2	3	1	No	None	None	None	1	1	1	1	GTR	0	13	0	0
72	Male	2	1	3	0	0	1	0					0	0	1	0	GTR	0	5	0	0	20
73	Male	7	1	1	0	0	1	0					0	0	1	0	GTR	0	4	0	0
74	Male	2	1	3	0	0	1	0					0	0	1	0	GTR	0	3	1	0
75	Male	2	1	3	0	0	3	1	No				0	0	1	0	STR	0	3	0	0	35	20
76	Male	2	1	3	0	0	1	0					0	0	1	0	GTR	0	7	1	0
77	Male	2	1	3	0	0	1	0					0	0	1	0	GTR	0	10	0	0
78	Male	4	2	2	0	0	3	1	No				0	0	1	1	GTR	0	4	0	0
79	Male	2	1	3	0	0	1	0					0	0	1	0	GTR	0	3	0	0	25	24
80	Male	7	1	3	0		1	0					0	0	1	0	Biopsy	0	3	0	0	20
81	Female	2	2	1	1	1	3	1	No	None	None	None	0	0		0	GTR	0		0	0
82	Female	2	1	3	0	0	1	0					0	0		0	GTR	0		0	0
83	Male	2	1	3	1	1	2	0	Inferior Turbinate	None	None	None	1	0		0	GTR	0		0	0
84	Male	2	1	3	0	0	1	0					0	0		0	GTR	0		0	0
85	Male	7	2	1	1		3	1	No	ITT	Other		0	0		0		0		1	0
86	Male	7	2	2	0	0	1	0					0	0		0	GTR	0		0	0	27	17
87	Female	2	1	3	0	0	1	0					0	0		0	STR	0		0	0
88	Male	4	2	2	0	0	3	1	No	ITT			1	0		1	GTR	0		0	0
89	Male	2	1	3	0	0	3	1	No				1	1		0	GTR			0	0
90	Female	2	1	3	0	0	1	0					0	0		0	GTR	0		0	0
91	Male	2	1	3	0	0	2	0	No	Redura	None	None	1	0		0	GTR	0		1	0
92	Female	2	1	3	0	0	1	0					0	0		0	GTR	0		0	0	17	10
93	Male	2	1	3	1	1	3	1	No	Other	None	None	0	0		0	GTR	0	3	0	0	25	18
94	Female	2	1	3	0	0	1	0					0	0		0	GTR	0		0	0	14
95	Female	2	1	3	0	0	2	0	Middle Turbinate	None	None	None	0	0		0	GTR	0		0	0	20
96	Male	2	1	3	0	0	2	0	Inferior Turbinate	None	None	None	1	0		0	GTR	0		0	0
97	Female	2	1	3	1	1	2	0	Inferior Turbinate	None	None	None	1	0	2	0	GTR			1	0
98	Female	2	1	3	0	0	1	0					0	0		0	GTR	0	3	0	0
99	Female	2	1	3	0	0	2	0	Inferior Turbinate	None	None	None	0	0		0	GTR	0		0	0	10
100	Female	2	1	3	0	0	1	0					0	0		0	GTR	0		0	0	20
101	Male	7	1	2	0	0	1	0					0	0	2	0	Biopsy	0		0	0
102	Male	2	1	3	0	0	1	0					0	0		0	GTR	0		0	0	20	12
103	Male	2	1	3	0	0	2	0	No				1	0		0	GTR	0		1	0	39
104	Male	2	1	3	0	0	3	1	No	Other	None	None	0	0		0	GTR			0	0	30	24
105	Female	7	2	1	0	0	2	0	No	Redura			0	0	1	1	GTR	0		0	0	12	10
106	Male	2	1	3	0	0	1	0					0	0		0	GTR	0		0	0	24	18
107	Male	7	2	2	0	0	3	1	No	Other	None	None	0	0		1	STR	0		0	0
108	Male	2	1	3	0	0	3	1	No	Other	None	None	0	0		0	GTR			0	0
109	Female	2	1	3	0	0	1	0					0	0		0	GTR			0	0
110	Male	2	1	3	0	0	1	0					0	0	1	0	GTR	0		0	0	30
111	Female	2	1	3	0	0	2	0	Inferior Turbinate				0	0	1	0	GTR	0		0	0	14
112	Male	7	2	1	1	1	2	0	No	Redura	ITT	Adherus	1	0		1	GTR	0		1	1	18	15
113	Female	7	2	1	0	0	1	0					0	0		1	GTR	0		0	0
114	Female	1	1	3	1	1	2	0	Inferior Turbinate	Other	None	None	0	0		0	GTR	0		0	0	7	6
115	Female	2	1	3	0	0	1	0					0	0	1	0	GTR	0		0	0	15
116	Male	2	1	3	0	0	3	1	No	Other			0	0	2	0	GTR	0	7	0	0	60	40
117	Female	7	2	2	0	0	3	1	No	Other			1	0	1	0	GTR	0	3	0	0
118	Female	2	1	3	0	0	1	0					0	0	2	0	GTR		2	0	0	22	17
119	Male	1	1	3	0	0	1	0					0	0	1	0	GTR	0	3	0	0	10	8
120	Male	2	1	3	0	0	1	0					0	0	3	0	STR	0	2	1	0	25	16
121	Male	7	2	2	0	0	2	0	Middle Turbinate	Other			0	0	1	0	GTR	0	8	1	0
122	Male	2	1	3	0	0	1	0					0	0	1	0	GTR	0	2	0	0	9
123	Male	7	2	1	0	0	2	0	No				1	0	1	1	STR	0	12	0	0	50	37
124	Male	6	2	2	0	0	1	0					0	0	2	0	Biopsy	0	3	0	0
125	Male	2	1	3	0	0	1	0					0	0	3	0	STR	0	4	0	0
126	Male	2	1	3	1	1	1	0					0	0	2	0	GTR	0	3	0	0	20	15
127	Male	7	2	1	1	2	3	1		Duragen		Other	1	0	3	1	GTR	0	5	0	0	35	17
128	Female	4	2	2	0	0	2	0			Redura		1	0	1	1	GTR	0	6	1	1	16	11
129	Female	2	1	3	0	0	3	1	No	Other			0	0	2	0	GTR	0	2	0	0	31	20
130	Female	1	1	3	0	0	1	0					0	0	3	0	GTR	0	2	0	0	6	4
131	Male	2	1	3	0	0	1	0					0	0	1	0	GTR	0	2	0	0	29	23
132	Male	7	2	1	1	2	3	1	No	Redura			1	0	2	1	GTR	0	6	0	0	42	23
133	Female	2	1	3	0	0	2	0	Inferior Turbinate	Other		Adherus	1	0	2	0	STR	0	5	0	0
134	Female	2	1	3	1	1	2	0	No		Adherus		1	0	3	0	STR	0	4	0	0
135	Female	2	1	3	0	0	1	0					0	0	3	0	STR	0	3	1	0
136	Male	2	1	3	0	0	1	0					0	0	2	0	GTR	0	2	1	0	20	18
137	Female	7	1	3	1	1	2	0	No	Duragen	Adherus		0	0	2	0	GTR	0	2	1	0	21
138	Male	2	1	3	0	0	1	0					0	0	1	0	GTR	0		1	0	22	21
139	Female	1	1	3	0	0	1	0					0	0	2	0	GTR	0	2	0	0	4	4
140	Male	2	1	3	0	0	1	0					0	0	3	0	STR	0	2	0	0	25
141	Female	2	1	3	0	0	1	0					0	0	3	0	GTR	0	3	0	0	16	14
142	Male	7	2	2	0	0	1	0					0	0	3	0	Biopsy	0	4	0	0
143	Female	2	1	3	0	0	1	0					0	0	3	0	STR	0	2	0	0
144	Male	2	1	3	0	0	1	0					0	0	1	0	STR	0	2	0	0	13
145	Female	5	2	1	1	2	3	1	No	Redura	Other		1	0	2	1	GTR	0	4	0	0	22	15
146	Male	2	1	3	0	0	1	0					0	0	2	0	GTR	0		1	0	8
147	Male	2	1	3	0	0	1	0					0	0	1	0	GTR	0	3	0	0	13
148	Female	7	1	3	0	0	3	1	No	Redura	Other		0	0	2	0	GTR	0	4	0	0	20
149	Male	2	1	3	0	0	1	0					0	0	2	0	GTR	0	4	0	0	21	14
150	Male	4	2	1	1	2	3	1	No	Duragen		Adherus	1	0	2	1	GTR	0	6	1	0
151	Female	2	1	3	0	0	1	0					0	0	1	0	GTR	0	2	0	0	30	30
152	Male	3	2	1	1	2	3	1	No	Duragen	Other	Adherus	1	0	3	1	GTR	0	6	0	0
153	Male	2	1	3	0	0	1	0					0	0	1	0	GTR	0	2	0	0
154	Female	2	1	3	0	0	1	0					0	0	2	0	GTR	0	3	0	0	28
155	Female	1	1	3	0	0	1	0					0	0	1	0	GTR	0	2	0	0	5
156	Female	2	2	1	0	0	2	0	Middle Turbinate	Other		Adherus	0	0	2	0	STR	0	3	1	0	26.9	25.8
157	Female	3	1	3	0	0	3	1		Duragen		Adherus	1	0	1	1	GTR	0	10	1	0	16	9
158	Female	1	1	3	0	0	1	0					0	0	1	0	GTR	0	2	0	0
159	Female	2	1	3	1	1	2	0	Inferior Turbinate	Other			1	0	2	0	STR	0	6	0	0	45
160	Male	2	1	3	0	0	2	0	Inferior Turbinate	Other			0	0	1	0	GTR	0	2	0	0	44
161	Female	2	1	3	0	0	1	0					0	0	1	0	GTR	0	2	0	0	32
162	Male	2	1	3	0	0	1	0					0	0	1	0	GTR	0	2	0	0
163	Female	4	2	2	0	0	3	1	No	Other			0	0	1	1	GTR	0	3	1	1	18	13
164	Female	2	1	3	1	1	2	0	Middle Turbinate	Other			0	0	2	0	GTR	0	3	0	0	30	25
165	Female	2	1	3	0	0	1	0					0	0	2	0	GTR	0	2	1	0	12	6
166	Female	2	1	3	1	1	3	1		Duragen		Adherus	0	0	2	0	GTR	0	8	0	0	25
167	Female	2	1	3	0	0	1	0					0	0	2	0	GTR	0	2	0	0	18	13
168	Male	2	1	3	0	0	1	0					0	0	2	0	GTR	0	2	0	0	12
169	Female	2	1	3	0	0	1	0					0	0	2	0	GTR	0	2	0	0	39	24
170	Male	7	2	2	0	0	1	0					0	0	3	0	Biopsy			1	0
171	Male	2	1	3	1	1	2	0	Inferior Turbinate	Other			0	0	3	0	GTR	0	5	0	0	16	14
172	Female	2	1	3	1	1	2	0	Inferior Turbinate	Other			0	0	2	0	GTR	0	4	0	0
173	Male	2	1	3	0	0	1	0					0	0	2	0	GTR	0	2	0	0
174	Female	2	1	3	0	0	1	0					0	0	2	0	GTR	0	2	0	0	16
175	Female	1	1	3	0	0	1	0					0	0	2	0	GTR	0	2	0	0	6
176	Male	2	1	3	1	1	2	0	Middle Turbinate		Adherus		1	0	2	0	STR	0	4	1	0
177	Female	4	2	2	0	0	3	1	No	Other			0	0	1	1	STR	0	4	0	0
178	Male	1	1	3	0	0	2	0	Inferior Turbinate	Other			0	0	2	0	GTR	0	3	0	0	3
179	Male	6	2	2	0	0	3	1	No	Other			0	0	2	1	GTR	0	5	0	0	33	27
180	Male	2	1	3	1	1	2	0	Inferior Turbinate		Other	Adherus	1	0	4	0	GTR	0		0	0	35	28
181	Male	2	1	3	0	0	1	0					0	0	2	0	GTR	0	2	0	0
182	Male	2	1	3	0	0	1	0					0	0	2	0	GTR	0	2	1	0
183	Male	3	2	1	1	2	1	0					0	1	1	1	Biopsy	0	10	0	0	26	16
184	Female	6	2	1	0	0	1	0					0	0	3	0	GTR	0	4	0	0
185	Male	2	1	3	1	1	2	0	Inferior Turbinate	Other			1	0	2	0	GTR	0	3	0	0	35
186	Female	1	1	3	0	0	1	0					0	0	1	0	GTR	0	2	0	0	4.6	3.2
187	Male	4	2	2	1	2	3	1	No	Other		Adherus	1	0	1	1	GTR	0	7	1	0
188	Female	2	1	3	0	0	1	0					0	0	3	0	STR	0	3	0	0	29	18
189	Female	7	2	2	0	0	1	0					0	0	2	0	Biopsy	0	2	0	0
190	Female	2	1	3	0	0	1	0					0	0	2	0	STR	0	2	0	0	45	35
191	Male	7	2	2	0	0	1	0					0	0	1	0	Biopsy	0	1	0	0
192	Male	2	1	3	0	0	1	0					0	0	3	0	GTR	0	2	0	0
193	Female	1	1	3	0	0	1	0					0	0		0	GTR	0	3	0	0	3
194	Female	2	1	3	0	0	1	0					0	0		0	GTR	0	3	0	0	26	2
195	Female	2	1	3	1	2	2	0	No	Redura	Redura		0	0	2	0	GTR	0	4	0	0	18	15
196	Female	3	2	1	1	2	3	1	No	Redura	Adherus		1	0		1	GTR	0	7	0	0	20	19
197	Male	2	1	3	1	1	2	0	Inferior Turbinate	Other			0	0		0	GTR	0	4	0	0
198	Female	2	1	3	0	0	3	1	No	Redura	Adherus,\nRedura	Adherus	1	0		0	STR	0	7	0	0	93	55
199	Male	2	1	3	0	0	1	0					0	0	2	0	GTR	0	2	0	0	30
200	Male	2	1	3	0	0	1	0					0	0		0	GTR	0	3	0	0
201	Female	1	1	3	0	0	1	0					0	0	1	0	GTR	0	4	0	0
202	Female	2	1	3	1	1	2	0	Inferior Turbinate				0	0	2	0	GTR	0	3	0	0	16	13
203	Female	2	1	3	0	0	1	0					0	1	2	0	GTR	0	3	0	0	26	17
204	Female	4	2	2	1	2	2	0	Inferior Turbinate	Redura		Redura	0	0	1	1	STR	0	5	0	0
205	Male	2	1	3	0	0	1	0					0	0	2	0	GTR	0	3	0	0	20
206	Female	2	1	3	0	0	2	0	No		Redura		0	0	2	0	GTR	0	3	0	0	14	13
207	Female	1	1	3	0	0	2	0	Inferior Turbinate				0	0	2	0	GTR	0	6	0	0	8	6
208	Male	2	1	3	0	0	2	0	No		Redura		0	0	2	0	STR	0	4	0	0	50	26
209	Female	1	1	3	1	1	2	0	Inferior Turbinate	None	None	None	0	0	3	1	GTR	0	7	0	0	6
210	Male	2	1	3	1	1	2	0	Middle Turbinate	Duragen			0	0	2	0	GTR	0	2	0	0	38	19
211	Male	2	1	3	0	0	2	0	No	Redura			0	0	2	0	GTR	0	2	0	0	35	25
212	Male	2	1	3	0	0	1	0					0	0	2	0	GTR	0	2	0	0	17	15
213	Male	2	1	3	0	0	1	0					0	0	2	0	GTR	0	3	0	0
214	Male	3	2	1	1	2	3	1	No	Redura	Adherus	None	0	0	1	1	GTR	0	6	0	0
215	Female	1	1	3	0	0	1	0					0	0	2	0	GTR	0	2	0	0	8	5
216	Male	2	1	3	0	0	1	0					0	0	3	0	STR	0	4	0	0	32
217	Male	2	1	3	1	2	2	0	Inferior Turbinate	Redura			0	1	2	0	GTR	0	5	0	0	27
218	Male	3	2	1	1	2	3	1	Inferior Turbinate	Redura		Adherus	0	0	1	1	GTR	0	7	0	0	33	26
219	Male	7	2	2	0	0	1	0					0	0		0	Biopsy	0		0	0	27	18
220	Male	2	1	3	0	0	1	0					0	0	2	0	GTR	0	3	0	0	30	24
221	Male	4	2	2	0	0	2	0	Inferior Turbinate	Other			0	0	1	0	GTR	0	6	0	0
222	Male	7	2	1	1	2	3	1	No	Redura		Adherus	0	0	3	1	STR	0	8	1	0	33
223	Male	2	1	3	1	2	3	1	No	Redura	Other	Adherus	0	1	1	0	GTR	0	10	1	0
224	Male	2	1	3	0	0	1	0					0	0	3	0	GTR	0	3	0	0	24	18.5
225	Male	2	1	3	0	0	1	0					0	0	4	0	GTR	0		0	0	14	13
226	Male	2	1	3	1	1	2	0	Inferior Turbinate	Other			0	0	3	0	GTR	0	3	1	0	34	22
227	Male	7	1	3	0	0	1	0					0	0	2	0	STR		2	0	0
228	Male	2	1	3	0	0	1	0					0	0	2	0	GTR	0	2	0	0	24	20
229	Female	2	1	3	0	0	2	0	No	Duragen	None		0	0	1	0	GTR	0	4	0	0	30
230	Female	1	1	3	0	0	1	0					0	0	3	0	GTR	0	3	0	0	5
231	Female	2	1	3	0	0	2	0	Inferior Turbinate				0	0	3	0	GTR	0	4	0	0	13	12
232	Female	7	2	1	1	2	2	0	Inferior Turbinate	Duragen	Redura		0	1	1	0	GTR	0	3	0	0	9	6
233	Female	7	2	2	0	0	1	0					0	0	2	0	Biopsy	0	2	0	0
234	Female	2	1	3	1	1	2	0	Inferior Turbinate	Duragen		Adherus	0	1	2	0	GTR	0	13	0	0	16	13
235	Female	2	1	3	1	1	2	0	Inferior Turbinate	Other	Redura		0	0	1	0	GTR	0	4	0	0	20	20
236	Female	1	1	3	0	0	1	0					0	0	3	0	GTR	0	3	0	0
237	Female	2	1	3	0	0	1	0					0	0	2	0	GTR	0	3	0	0	17	12
238	Male	2	1	3	1	1	2	0	Middle Turbinate	Other	Redura		0	0	2	0	GTR	0	3	0	0	14	11
239	Male	1	1	3	0	0	1	0					0	0	3	0	GTR	0	2	0	0	7	5
240	Female	3	2	1	1	2	3	1	No	Redura		Adherus	0	1	1	1	GTR	0	13	1	0
241	Male	2	1	3	0	0	1	0					0	0	2	0	GTR	0	2	1	0	25	17
242	Female	2	1	3	1	1	3	1	No	Redura			0	1		0	GTR	0	3	0	0	26	22
243	Male	2	1	3	0	0	1	0					0	0	3	0	GTR	0	2	0	0	33	23
244	Male	2	1	3	0	0	1	0					0	0	2	0	GTR	0	4	0	0	17	19
245	Male	5	2	2	0	0	3	1	No	Other			0	0	2	1	STR	0	6	0	0
246	Male	3	2	1	1	2	3	1	No	Redura	Redura	Adherus	0	1	3	1	GTR	Meningitidis		1	0	21	14
247	Female	2	1	3	1	1	2	0	Inferior Turbinate	None	None	None	1	0		0	GTR		5	1	0	42	32
248	Female	2	1	3	1	1	2	0	Middle Turbinate	Other			1	1	1	0	STR	0		0	0
249	Male	5	1	3	0	0	1	0					0	0	1	0	Biopsy	0	3	0	0
250	Female	1	1	3	0	0	1	0					0	0	1	0	GTR	0	3	0	0	22
251	Female	1	1	3	1	1	2	0	Middle Turbinate	None	None	None	0	1	1	0	GTR	0	7	0	0
252	Male	2	1	3	0	0	2	0	Inferior Turbinate	None	None	None	0	0	1	0	GTR	0	2	0	0	18	14
253	Male	2	1	3	0	0	2	0	Inferior Turbinate	None	None	None	0	0	1	0	STR	0	2	0	0	22	16
254	Male	2	1	3	1	1	3	1	No	None	Redura	None	0	1	1	1	GTR	0	6	0	0	48	38
255	Female	2	1	3	0	0	3	1	No	None	None	None	0	0	1	0	STR	0	8	0	0	37	23
256	Female	2	1	3	0	0	1	0					0	0	1	0	GTR	0	2	0	0
257	Female	7	1	3	0	0	1	0					0	0	1	0	GTR	0	2	0	0
258	Male	2	1	3	0	0	1	0					0	0	1	0	GTR	0	3	0	0	13	1
259	Female	2	1	3	0	0	2	0	Inferior Turbinate	None	None	None	0	0	1	0	GTR	0	2	0	0	50	35
260	Male	7	1	3	1	1	2	0	Inferior Turbinate	None	None	None	0	0	1	0	GTR	0	2	0	0	18
261	Female	7	2	1	1	1	2	0	Inferior Turbinate	Redura	None	None	1	0	1	1	STR	0	9	1	0
262	Female	7	1	3	0	0	1	0					0	0	1	1	GTR	0	5	0	0
263	Female	4	2	2	0	0	3	2	No	None	None	None	0	0	1	0	STR	0	3	0	0
264	Female	1	1	3	0	0	1	0					0	0	1	0	GTR	0	2	0	0	5
265	Male	2	1	3	0	0	1	0					0	0	1	0	GTR	0	2	0	0	20.9
266	Female	2	1	3	0	0	1	0					0	0	1	0	GTR	0	2	0	0	20	20
267	Male	2	1	3	0	0	2	0	Inferior Turbinate	Redura	None	None	0	0	1	0	STR	0	2	0	0
268	Female	2	1	3	0	0	2	0	Inferior Turbinate	Redura	None	None	0	0	1	0	GTR	0	4	0	0	23	18
269	Female	2	1	3	1	1	2	0	Inferior Turbinate	Other	None	None	0	0	1	0	GTR	0		0	0	28	20
270	Male	2	1	3	0	0	1	0					0	0	1	0	Biopsy	0	3	0	0
271	Male	2	1	3	0	0	1	0					0	0	2	0	STR	0	2	0	0	16	14
272	Male	7	2	2	0	0	1	0					0	0	1	0	Biopsy	0	1	0	0
273	Male	2	1	3	0	0	2	0	Inferior Turbinate	None	Redura	None	0	1	1	0	STR	0	17	0	0	40	36
274	Female	2	1	3	0	0	1	0					0	0	1	0	GTR	0	2	0	0	13	9
275	Male	2	1	3	0	0	2	0	Middle Turbinate	None	None	None	0	0	2	0	GTR	0	3	0	0	22	19
276	Male	2	1	3	0	0	1	0					0	0	2	0	GTR	0	3	0	0	12	8
277	Male	3	2	1	1	2	3	1	No	Duragen	None	None	1	0	1	0	GTR	0	6	0	0
278	Female	2	1	3	0	0	2	0	Inferior Turbinate	None	None	None	0	0	1	0	GTR	0	3	0	0
279	Female	1	1	3	0	0	1	0					0	0	1	0	GTR	0	2	0	0	5.7
280	Male	2	1	3	0	0	1	0					0	0	1	0	GTR	0	3	0	0	10	5
281	Male	2	1	3	0	0	3	1	Middle Turbinate	None	None	None	0	0	1	0	STR	0	2	1	0
282	Male	2	1	3	0	0	2	0	Inferior Turbinate	None	None	None	0	0	2	0	GTR	0	2	0	0	15
283	Male	2	1	3	0	0	1	0					0	0	2	0	GTR	0	4	0	0
284	Female	2	2	3	0	0	2	0	Middle Turbinate	None	None	None	0	0	1	0	STR	0	1	1	0
285	Male	2	1	3	0	0	1	0					0	0	2	0	GTR	0	3	0	0	20
286	Female	1	1	3	0	0	1	0					0	0	3	0	GTR	0	7	0	0	0.6
287	Male	7	1	3	0	0	1	0					0	0	2	0	GTR	0	2	0	0	14	9
288	Female	3	2	1	1	2	3	1	No	Redura	Redura	None	1	0	3	1	STR	0	8	0	0	25
289	Female	4	2	2	0	0	3	1	No	None	None	None	0	0	2	1	GTR	0	2	0	0
290	Female	2	1	3	0	0	1	0					0	0	2	0	GTR	0	3	0	0	15
291	Male	2	1	3	1	2	3	1	No	Duragen	Duragen	None	0	1	3	1	STR	Meningitidis	44	0	0	25
292	Male	2	1	3	0	0	2	0	Inferior Turbinate	None	None	None	0	0	3	0	GTR	0	4	0	0	20	17
293	Male	2	1	3	0	0	1	0					0	0	3	0	GTR	0	2	1	0	19	12
294	Male	2	1	3	1	1	3	1	No	None	Duragen	None	0	1	1	0	GTR	0	4	1	0
295	Female	2	1	3	0	0	1	0					0	0	1	0	GTR	0	2	0	0
296	Male	2	1	3	0	0	1	0					0	0	2	0	GTR	0	2	0	0
297	Male	2	1	3	1	1	3	1	No	Duragen	None	None	0	0	2	0	GTR	Meningitidis	15	0	0	40
298	Male	7	2	1	1	2	2	0	No	Redura	Redura	None	0	0		0	GTR	0	2	0	0	65	59
299	Male	2	1	3	0	0	3	1	No	None	None	None	0	0	3	0	STR	Cardiac Attack		0	0
300	Female	2	1	3	0	0	3	1	No	Redura	None	None	0	0	3	0	STR	0	3	0	0	4	3
301	Male	2	1	3	0	0	2	0	No	Redura	None	None	0	0	2	0	GTR	0	1	0	0
302	Female	1	1	3	0	0	1	0					0	0	2	0	GTR	0	3	0	0
303	Female	2	1	3	0	0	2	0	No	Redura	None	None	0	0	1	0	STR	0	3	0	0	35	33
304	Female	2	1	3	0	0	1	0					0	0	3	0	STR	0	4	0	0	20
305	Male	2	1	3	1	1	2	0	Inferior Turbinate	None	Redura	None	1	0	2	0	STR	0	4	0	0	32	28
306	Female	2	1	3	1	1	2	0	No	None	Redura	None	1	0	2	0	STR	0	4	1	0
307	Female	2	1	3	0	0	1	0					0	0	2	0	GTR	0	3	0	0	22	17
308	Female	1	1	3	0	0	1	0					0	0	2	0	GTR	0	8	0	0
309	Female	2	1	3	0	0	2	0	Middle Turbinate	None	None	None	0	0	2	0	STR	0	4	0	0	28	26
310	Female	3	2	1	1	2	3	1	No	Duragen	None	None	0	0	1	1	STR	0	6	0	0
311	Female	2	1	3	0	0	1	0					0	0		0	GTR	0	2	0	0
312	Female	1	1	3	0	0	1	0					0	0	3	0	GTR	0	2	0	0	4
313	Male	3	2	1	0	0	3	1	No	None	None	None	0	0	2	1	STR	0	4	1	0	11
314	Female	7	2	1	0	0	1	0					0	0	3	1	GTR	0	2	0	0
315	Male	2	1	3	0	0	1	0					0	0	1	0	GTR	0	3	1	1
316	Male	2	1	3	0	0	1	0					0	0		0	Biopsy	0	6	0	0
317	Male	2	1	3	0	0	1	0					0	0	2	0	GTR	0	2	1	0
318	Female	5	2	1	1	2	3	1	No	Duragen		Duragen	0	1	2	1	GTR	0	21	0	0	11
319	Male	2	1	3	1	1	2	0	No	None	None	Tachosil	1	0	3	0	STR		4	0	0	30
320	Female	7	1	3	1	1	2	0	No	None	None	Tachosil	1	0	3	0	Biopsy	0	5	0	0
321	Female	3	2	1	1	2	3	1	No	Duragen	Duragen	None	0	0	2	1	STR	0	10	0	0	28	20
322	Female	1	1	3	0	0	1	0					0	0	2	0	GTR	0	3	0	0
323	Female	1	1	3	0	0	1	0					0	0	2	0	GTR	0	2	0	0	3
324	Male	2	1	3	0	0	1	0					0	0	2	0	STR	0	1	0	0
325	Female	3	2	1	1	2	3	1	No	Duragen	Duragen	None	1	0	1	1	STR	0	9	0	0	32	25
326	Male	2	1	3	0	0	1	0					0	0	1	0	GTR	0	2	0	0
327	Male	2	1	3	0	0	1	0					0	0	4	0	GTR	0	3	0	0
328	Female	3	2	1	1	2	3	1	No	Duragen	Duragen	None	0	0	2	0	STR	0	6	1	0	17	15
329	Male	3	1	3	1	2	3	1	No	Duragen	Duragen	None	0	1	2	0	GTR	0	11	0	0	25	11
330	Female	1	1	3	0	0	1	0					0	0	2	0	GTR	0	2	0	0	9	6
331	Female	1	1	3	0	0	1	0					0	0	2	0	GTR	0	2	0	0	5
332	Female	2	1	3	0	0	1	0					0	0	2	0	GTR	0	2	0	0	11	9
333	Male	3	2	1	1	2	2	0	No	ITT	ITT	None	1	0	3	0	STR	0	7	1	0	26
334	Female	1	1	3	1	1	2	0	No	None	Redura		0	0	2	0	GTR	0	2	0	0	10	9
335	Female	2	1	3	0	0	2	0	No	None	Redura	None	0	0	2	0	GTR	0	2	0	0
336	Male	5	2	1	1	2	3	1	No	Duragen	Duragen		1	0	3	1	GTR	0	4	0	0	18	13
337	Male	2	1	3	0	0	1	0					0	0	1	0	STR	0	2	0	0	22	10
338	Female	2	1	3	0	0	2	0	No	None	Redura	None	0	0	2	0	GTR	0	2	1	0
339	Male	4	2	2	1	2	3	1	No	None	None	None	0	0	3	1	STR	0	6	0	0	50	37
340	Male	1	1	3	0	0	1	0					0	0	2	0	GTR	0	3	0	0	5	3
341	Female	2	1	3	0	0	1	0					0	0	2	0	GTR	0	2	0	0	28	21
342	Male	2	1	3	0	0	1	0					0	0	2	0	STR	0	2	0	0	22	17
343	Female	2	1	3	0	0	2	0	No	None	Redura	None	0	0	2	0	GTR	0	6	0	0	32	22
344	Male	2	1	3	0	0	2	0	No	None	Redura	None	0	0	2	0	STR	0	2	0	0
345	Male	2	1	3	0	0	1	0					0	0	3	0	STR	0	2	1	0	20	16
346	Male	2	1	3	0	0	1	0					0	1	2	0	GTR	0	5	0	0	22	20
347	Female	2	1	3	1	1	3	1	No	Other	Other		1	0	1	0	GTR	0	2	0	0	20	13
348	Male	2	1	3	0	0	2	0	No	None	Redura	None	0	0	2	0	GTR	0	3	0	0	23	18
349	Female	2	1	3	0	0	2	0	No	Redura	Redura	None	0	0	2	0	GTR	0	2	0	0	13	10
350	Female	2	1	3	0	0	1	0					0	0	2	0	STR	0	2	1	0	23	21
351	Male	2	1	3	0	0	1	0					0	0	2	0	GTR	0	3	0	0	12	11
352	Male	2	1	3	1	1	2	0	Middle Turbinate	None	None	None	0	0	2	1	GTR	0	4	0	0	25	18
353	Male	2	1	3	0	0	1	0					0	0	2	0	GTR	0	2	0	0
354	Female	6	2	2	1	1	3	1	No	None	None	None	0	0	1	1	STR	0	8	0	0	42	31
355	Female	1	1	3	0	0	1	0					0	0	2	0	GTR	0	4	0	0	5	3
356	Female	2	1	3	0	0	1	0					0	0	2	0	GTR	0	5	1	0	13	8
357	Female	1	1	3	0	0	1	0					0	0	2	0	GTR	0	3	0	0	4	3
358	Female	2	1	3	0	0	1	0					0	0	2	0	GTR	0	3	0	0	11	8
359	Female	2	1	3	0	0	1	0					0	0	1	0	GTR	0	3	0	0	15	10
360	Male	2	1	3	0	0	2	0	No	None	Redura	None	0	0	4	0	GTR	0	39	0	0	40	25
361	Female	2	1	3	0	0	1	0					0	0	3	0	STR	0	2	0	0	12	10
362	Male	2	1	3	0	0	2	0	No	None	Redura	None	0	0	3	0	STR	0	5	0	0	40	30
363	Female	2	1	3	0	0	1	0					0	0	2	0	GTR	0	2	1	0	25	16
364	Male	2	1	3	0	0	2	0	No	Duragen	None	None	0	0	3	0	GTR	0	3	0	0	30	16
365	Male	4	2	2	1	2	3	1	No	None	Duragen	None	0	0	3	1	STR	0	4	0	0
366	Male	1	1	3	0	0	1	0					0	0	2	0	GTR	0	3	0	0	9	6
367	Female	2	1	3	0	0	1	0					0	0	1	0	GTR	0	2	1	0	17	12
368	Male	4	2	2	0	0	3	2	No	None	None	None	0	0	1	0	GTR	0	5	0	0	24	10
369	Male	2	1	3	0	0	1	0					0	0	2	0	GTR	0	2	1	0	14	9
370	Male	4	2	2	0	0	3	2	No	None	None	None	0	0	1	0	GTR	0	5	0	0	20	10
371	Female	7	1	3	0	0	1	0					0	0	2	1	STR	0	4	0	0	15	13
372	Male	2	1	3	0	0	1	0					0	0	2	0	GTR	0	2	1	0
373	Male	2	1	3	0	0	1	0					0	0	3	0	GTR	0	2	0	0	14	11
374	Male	2	1	3	0	0	1	0					0	0	2	0	STR	0	2	0	0	31	26
375	Female	7	1	2	0	0	1	0					0	0	2	0	STR	0	1	0	0	30	16
376	Female	1	1	3	0	0	1	0					0	0	1	0	GTR	0	2	0	0	10	7
377	Male	2	1	3	0	0	1	0					0	0	2	0	GTR	0	2	0	0	22	18
378	Female	2	1	3	0	0	1	0					0	0	3	0	GTR	0	2	0	0	17	14
379	Female	2	1	3	1	1	2	0	No	None	Onlay	None	1	0	2	0	STR	0	9	0	0	30	15
380	Male	2	2	1	1	2	3	1	No	Onlay	None	None	1	0	2	1	STR	Meningitidis	5	0	0	27
381	Female	2	1	3	0	0	1	0					0	0	3	0	GTR	0	2	0	0	25	20
382	Female	2	1	3	1	1	2	0	Inferior Turbinate	Onlay	None	None	1	0	3	0	GTR	Systemic	11	0	0	27	20
383	Female	2	1	3	0	0	1	0					0	0	2	0	GTR	0	2	0	0	34	22.5
384	Female	2	1	3	0	0	1	0					0	0	2	0	GTR	0	2	0	0	28	20
385	Female	2	1	3	0	0	1	0					0	0	2	0	GTR	0	2	0	0	30	20
386	Female	2	1	3	0	0	1	0					0	0	3	0	GTR	0	2	0	0	14	7
387	Male	2	1	3	0	0	1	0					0	0	1	0	GTR	0	2	0	0	28	15
388	Female	7	2	1	1	1	3	1	No	None	Duragen	None	1	0	1	1	GTR	0	5	0	0	12
389	Female	1	1	3	0	0	1	0					0	0	2	0	GTR	0	2	0	0	9	7
390	Female	2	1	3	0	0	1	0					0	0	1	0	GTR	0	2	0	0	17	15
391	Male	2	2	3	0	0	2	0	No	Tachosil	Tachosil		0	0	2	0	STR	0	2	1	0	65	40
392	Female	2	1	3	0	0	1	0					0	0	3	0	GTR	Systemic	2	0	0	20	10
393	Male	7	1	3	0	0	1	0					0	0	2	0	GTR	0	3	0	0	30	20
394	Male	7	1	3	0	0	1	0					0	0	3	0	Biopsy	0	1	0	0	60	40
395	Female	2	1	3	0	0	1	0					0	0	2	0	GTR	0	2	0	0	26	12
396	Female	2	1	3	0	0	1	0					0	0	3	0	GTR	0	3	0	0	11	10
397	Male	7	2	2	0	0	2	0					0	0		0	GTR	0	4	0	0
398	Male	2	1	3	0	0	1	0					0	0	2	0	STR	0	2	0	0	37	26
399	Male	2	1	3	0	0	1	0					0	0	3	0	GTR	0	2	0	0	12	9
400	Male	2	1	3	0	0	1	0					0	0	2	0	GTR	0	2	0	0	25	14
401	Male	2	1	3	1	1	2	0	No	Onlay	Onlay	None	1	0	2	1	STR	0	30	0	0	41	23
402	Female	1	1	3	0	0	2	0	No	None	None	Redura	0	0	2	0	GTR	0	1	0	0	8	4
403	Male	2	1	3	0	0	1	0					0	0	1	0	GTR	0	3	0	0
404	Female	3	2	1	1	2	3	1	No	Onlay	None	Onlay	1	0	2	1	GTR	0	5	0	0	28	12
405	Female	1	1	3	0	0	1	0					0	0	1	0	GTR	0	3	0	0
406	Male	2	1	3	0	0	1	0					0	0	2	0	GTR	0	1	0	0	11
407	Male	1	1	3	0	0	1	0					0	0	2	0	GTR	0	4	0	0	3
408	Female	1	1	3	0	0	1	0					0	0	2	0	GTR	0	3	0	0	3	2
409	Male	2	1	3	0	0	2	0	No	Redura	None	None	0	0	1	0	GTR	0	2	0	0	28	18
410	Female	2	1	3	1	1	3	1	No	None	Other	None	1	0	2	0	GTR	0	4	1	0	18	13
411	Female	2	1	3	0	0	2	0	No	Redura	None	None	0	0	1	0	GTR	0	2	0	0	20	18
412	Male	2	1	3	0	0	1	0					0	1		0	GTR	0	5	0	0	27	24
413	Female	2	2	1	0	0	1	0					0	0	1	1	GTR	0	2	0	0	18	12
414	Female	6	2	2	0	0	2	0	No	None	None	Redura	0	0	2	0	GTR	0	2	1	1	17
415	Female	2	1	3	1	1	2	0	No	Redura	None	None	0	0	1	0	GTR	0	3	0	0	12	10
416	Male	2	1	3	0	0	1	0					0	0	2	0	GTR	0	2	0	0	2.5	2
417	Female	7	1	1	0	0	1	0					0	0	3	0	STR	0	6	1	1	45	35
418	Male	2	1	3	0	0	2	0	No	None	None	Redura	0	0	2	0	GTR	0	1	0	0	33	23
419	Female	2	1	3	0	0	1	0					0	1	2	0	GTR	0	4	0	0	20	13
420	Male	2	1	3	0	0	2	0	No	Redura	None	None	0	0	2	0	GTR	0	2	0	0	4	2
421	Male	3	2	1	1	2	3	1	No	Onlay	Onlay	None	1	0	3	0	GTR	0	6	0	0	37	25
422	Male	2	1	3	0	0	1	0					0	0	2	0	GTR	0	2	0	0	26	20
423	Male	2	1	3	0	0	2	0	No	None	None	Redura	0	0	2	0	GTR	0	2	0	0	41	22
424	Male	2	2	2	1	1	3	1	No	None	None	None	1	0	3	0	GTR	0	7	0	0	40	30
425	Female	2	1	3	0	0	1	0					0	0	3	0	GTR	0	2	0	0	1.4	0.5
426	Male	2	1	3	0	0	2	0	No	None	None	Redura	0	0	2	0	GTR	0	2	0	0	25	18
427	Male	1	1	3	0	0	1	0					0	0	2	0	GTR	0	2	0	0	1	0
428	Female	2	1	3	1	1	2	0	No	Duragen	None,\nRedura	None	0	0	3	0	GTR	0	2	0	0	1.9	1.59
429	Male	2	1	3	0	0	1	0					0	0	3	0	GTR	0	2	0	0	30	16
430	Female	2	1	3	0	0	1	0					0	0	2	0	GTR	0	2	0	0	18	11
431	Female	2	1	3	0	0	2	0	No	None	None	Redura	0	0	3	0	GTR	0	6	0	0	30	20
432	Male	2	1	3	0	0	1	0					0	0	1	0	STR	0	2	0	0	45	35
433	Female	2	1	3	1	1	2	0	No	None	None	None	1	0	3	0	GTR	0	2	1	0	18	7
434	Male	4	2	2	1	1	3	1	Middle Turbinate	Duragen	None	Duragen	1	0	2	1	GTR	0	5	0	0	20	15
435	Male	2	1	3	0	0	1	0					0	0	3	0	GTR	0	6	0	0	30	20
436	Male	2	1	3	0	0	1	0					0	0	3	0	GTR	0	1	0	0	20	14
437	Male	2	1	3	0	0	1	0					0	0	3	0	GTR	0	2	0	0	23	15
438	Female	1	1	3	0	0	1	0					0	0	3	0	GTR	0	2	0	0	2	2
439	Female	1	1	3	1	1	2	0	No	None	None	None	1	1	3	0	GTR	0	13	0	0	4	3
440	Male	2	1	3	0	0	1	0					0	0	1	0	STR	0	2	0	0	25	16
441	Male	2	1	3	0	0	1	0					0	0	2	0	GTR	0	2	0	0	20	17
442	Male	2	1	3	0	0	1	0					0	0	3	0	GTR	0	2	0	0	24	17
443	Male	2	1	3	0	0	1	0					0	0	3	0	STR	0	4	0	0	37	28
444	Male	2	1	3	0	0	1	0					0	0	2	0	GTR	0		0	0	24	16
445	Male	2	1	3	0	0	1	0					0	0	2	0	GTR	0	2	0	0	15	7
446	Male	5	2	1	0	0	1	0					0	0	2	0	STR	0	2	0	0	60	50
447	Female	7	1	3	0	0	1	0					0	0	2	0	GTR	0	2	0	0	16	12
448	Male	2	1	3	0	0	2	0	No	None	Redura	None	0	0	2	0	GTR	0	2	1	0	30	15
449	Male	2	1	3	0	0	1	0					0	0	2	0	GTR	0	2	0	0	34	17
450	Male	7	1	2	0	0	1	0					0	0	1	0	Biopsy	0	1	0	0
451	Male	1	1	3	0	0	1	0					0	0	2	0	GTR	0	6	0	0	4	2
452	Female	2	1	3	0	0	2	0	No	None	Redura	None	0	0	3	0	STR	0	4	1	0	35	25
453	Female	2	1	3	0	0	1	0					0	0	2	0	GTR	0	5	0	0	22	13
454	Female	1	1	3	0	0	1	0					0	0	2	0	GTR	0	2	0	0	7	2
455	Male	7	1	3	0	0	1	0					0	0	2	0	STR	0	2	0	0	35	25
456	Male	7	1	3	0	0	1	0					0	0	2	0	STR	0	2	0	0	23	18
457	Male	2	1	3	0	0	1	0					0	0	2	0	GTR	0	3	0	0	15	10
458	Female	2	1	3	1	1	3	1	No	None	None	Adherus	0	0	2	0	STR	0	3	1	0	25	15
459	Female	2	1	3	0	0	1	0					0	0	2	0	GTR	0	2	1	0	17	15
460	Male	2	1	3	0	0	3	1	No	None	None	None	0	0	2	0	GTR	0	2	1	0	25	15
461	Female	1	1	3	0	0	1	0					0	0	1	0	GTR	0	2	0	0	4	3
462	Female	2	1	3	0	0	1	0					0	0	2	0	GTR	0	2	0	0	20	15
463	Male	4	2	2	0	0	3	1	No	None	None	None	1	0	2	0	GTR	0	2	0	0
464	Male	2	2	1	1	1	2	0	No	Redura	None	None	1	0	2	0	GTR	0	3	0	0	33	20
465	Female	2	1	3	1	1	2	0	No	Redura	None	Redura,\nAdherus	1	0	2	0	GTR	0	3	1	0	18	15
466	Male	2	1	3	0	0	1	0					0	0	3	0	GTR	0	2	0	0	12	6
467	Male	7	2	1	0	0	1	0					0	0	2	0	Biopsy	0	1	0	0	20	10
468	Female	1	1	3	0	0	1	0					0	0	1	0	GTR	0	2	0	0	7	4
469	Male	2	1	3	0	0	1	0					0	0	2	0	GTR	0	2	0	0	20	16
470	Male	7	2	2	0	0	1	0					0	0	2	0	Biopsy	0	1	0	0	30	10
471	Male	2	1	3	1	1	2	0	Middle Turbinate	Redura	Redura,\nNone	Redura	1	0	2	0	GTR	0	4	0	0	43	25
472	Male	2	1	3	0	0	1	0					0	0	1	0	GTR	0	2	0	0	20	19
473	Female	2	1	3	0	0	1	0					0	0	2	0	GTR	0	2	0	0	19	15
474	Female	7	1	3	1	1	1	0					0	0	3	0	GTR	0	2	0	0	20	13
475	Male	2	1	3	0	0	1	0					0	0	1	0	GTR	0	2	0	0	29	18
476	Male	2	1	3	0	0	1	0					0	0	2	0	GTR	0	2	0	0	30	25
477	Male	2	1	3	0	0	1	0					0	0	3	0	GTR	0	2	0	0	24	16
478	Female	7	2	2	0	0	1	0					0	0	1	0	GTR	0	2	0	0	29	15
479	Male	2	1	3	1	1	2	0	No	Redura		Redura	1	0	2	0	STR	0		0	0	38	22
480	Female	1	1	3	0	0	1	0					0	0	2	0	GTR	0	2	0	0	7	5
481	Male	2	1	3	1	1	2	0	No	Redura	Adherus		0	1	2	0	GTR	Meningitidis	4	1	0	25	20
482	Male	2	1	3	0	0	1	0					0	0	2	0	GTR	0	2	0	0	35	20
483	Female	4	2	2	1	1	3	2	No	Duragen	Duragen	None	1	0	2	0	GTR	0	5	1	0
484	Male	3	2	1	1	2	3	1	No	Onlay	Onlay	Adherus	1	0	2	1	GTR	0	6	0	0	28	18
485	Male	2	1	3	0	0	1	0					0	0	3	0	GTR	0	2	0	0
486	Female	5	1	3	0	0	1	0					0	0	3	0	Biopsy	0	2	0	0	15	10
487	Male	2	1	3	0	0	1	0					0	0	2	0	GTR	0	2	0	0	2	2
488	Female	2	1	3	0	0	3	1	No	None	None	None	0	0	2	1	GTR	0	3	0	0
489	Male	2	1	3	0	0	1	0					0	0	2	0	GTR	0	3	0	0	25	16
490	Female	1	1	3	0	0	1	0					0	0	1	0	GTR	0	2	0	0	9	7
491	Female	1	1	3	0	0	1	0					0	0	3	0	GTR	0	3	0	0	4	4
492	Female	2	1	3	0	0	2	0	No	None	Redura	None	0	0	1	0	GTR	0	3	0	0	37	28
493	Female	2	1	3	0	0	1	0					0	0	2	0	GTR	0	2	0	0	29	20
494	Male	2	1	3	0	0	1	0					0	0	3	0	GTR	0	3	0	0	25	16
495	Male	2	1	3	0	0	1	0					0	0	2	0	GTR	0	2	0	0	26	21
496	Female	2	1	3	1	1	2	0	No	Redura,\nNone	Redura	None	0	0	2	0	GTR	0	6	0	0	17	15
497	Male	2	1	3	0	0	2	0	No	Redura	None	None	0	0	2	0	GTR	0	2	1	0	32	26
498	Male	2	1	3	0	0	2	0	No	None	Redura	None	0	0	2	0	GTR	0	3	0	0	49	31
499	Female	1	1	3	1	1	1	0					0	0	2	0	GTR	0	2	0	0	10	8
500	Male	1	1	3	0	0	1	0					0	0	2	0	GTR	0	23	0	0	10	6
501	Female	1	1	3	0	0	1	0					0	0	2	0	GTR	0	2	0	0	9	5
502	Female	1	1	3	0	0	1	0					0	0	2	0	GTR	0	2	0	0	7	4
503	Female	2	1	3	1		1	0					0	0	2	0	STR	0	2	1	0	40	30
504	Female	2	1	3	1	1	1	0					0	0	2	0	STR	0		1	0	30	20
505	Male	7	1	3	0	0	1	0					0	0	4	0	Biopsy	0	6	0	0	20	20
506	Male	3	2	1	1	2	3	1	No	Duragen	Duragen	None	1	0	2	1	STR	0	5	0	0	30	15
507	Female	2	2	2	1	1	2	0	No	None	None	Redura	0	0	2	0	GTR	0	2	0	0	31	20
508	Male	4	2	2	0	0	3	2	No	None	None	None	0	0	1	0	STR	0	6	0	0
509	Female	2	1	3	0	0	1	0					0	0	2	0	GTR	0	1	0	0	12	8
510	Male	1	1	3	0	0	1	0					0	0	2	0	GTR	0	2	0	0	12	8
511	Female	2	1	3	0	0	1	0					0	0	3	0	GTR	0	1	0	0	22	22
512	Female	2	1	3	0	0	1	0					0	0	2	0	GTR	0	2	0	0	1	7
513	Male	2	1	3	0	0	1	0					0	0	2	0	STR	0	3	1	0	35	15
514	Female	5	2	1	1	2	3	1	No	Onlay	Onlay,\nNone	Onlay	1	0	2	1	STR	0	5	1	0	40	18
515	Female	1	1	3	0	0	1	0					0	0	2	0	GTR	0	3	0	0	5	4
516	Male	2	2	2	0	0	1	0					0	0	2	0	STR	0	2	0	0	52	24
517	Male	2	1	3	0	0	1	0					0	0	2	0	GTR	0	2	0	0	16	10
518	Female	2	1	3	0	0	1	0					0	0	2	0	GTR	0	2	0	0
519	Male	2	1	3	0	0	1	0					0	0	2	0	GTR	0	2	0	0	14	10
520	Female	6	2	2	0	0	1	0					0	0	1	0	STR	0	1	1	1	15	10
521	Female	5	2	1	1	2	3	1	No	Onlay	Onlay		1	0	2	1	STR	0	6	0	0	28	21

## Sheet: Legenda
Tumor		Approach	Anatomical site	CSF leak	Grade	Reconstruction	NSF	Fat	post-oeprative CSF leak	LD	SECOND SURGERY	Adjuvant
1 MICROADENOMA		1 STANDARD	1 ANTERIORE PLANUM TUBERCULUM ETMOIDE	1 SI	0 NO LEAKS	1 TYPE 1	0 NO LEMBO VASCOLARIZZATO	0 NO	1 SI	1 SI	0 NO	0 NO
2 MACROADENOMA		2 Expanded	2 POSTERIORE CLIVUS GIUNZIONE	0 NO	1 LOW FLOW	2 TYPE 2	1 NSF	1 SI	0 NO	0 NO	1 SI	1 SI
3 CRANIOFARINGIOMA			3 SELLARE		2 HIGH FLOW	3 TYPE 3
4 CORDOMA
5 MENINGIOMA
6 CONDROSARCOMA
7 ALTRO
